# Supplementary material for: Metasecretome-selective phage display approach for mining the functional potential of a rumen microbial community
Source: BMC Genomics. 2014 May 12;15(1):356. doi: 10.1186/1471-2164-15-356 (PMC4035507; doi:10.1186/1471-2164-15-356)
Supplement: Supplementary file 1 — Additional file 1: Predicted membrane targeting signals and annotation of putative ORFs in the metasecretome pilot library. (XLSX 44 KB) [file 12864_2013_6070_MOESM1_ESM.xlsx]

## Sheet: Membr.targ.sign. prediction
Additional file 1. Predicted membrane targeting signals and annotation of putative ORFs in the metasecretome pilot library.
Metasecretome ORF ID a	Predicted targeting signal b	Length of displayed peptide (aa)	SignalP 4.1 (G-) mean D-score and predicted ss cleavage site location	SignalP 4.1 (G+) mean D-score and predicted ss cleavage site location	TMHMM 2.0 number and position of predicted TMH	LipoP 1.0 (G-)	PRED-LIPO (G+)	PRED-TAT (G+ and G-)	PILFIND 1.0 (G+ and G-)	SecretomeP 2.0 (G-)	SecretomeP 2.0 (G+)	Predicted signal sequence/anchor and cleavage sitesc	ORF description based on best BLASTP hitd	Taxonomic assigment based on best BLASTX hite	Acession number
MS1	Type I ss	27	0.338	0.455 (23-24)	0	Cyt	Signal 1-21	No Tat signal peptide predicted	FALSE-pattern is not present	0.11	0.04	MKKIICITLMMALCLVSPHKAFA–IDF	hypothetical protein	Prevotella	KF790700
MS2	Type I ss	63	0.687 (27-28)	0.814 (27-28)	1 TMH (7-26),possible N-terminal ss	SpI	Signal 1-27	No Tat signal peptide predicted	FALSE-pattern is not present	0.05	0.76	MRNTRRIFLAIALVIAMVFTMGTLALA–ADG	conserved hypothetical protein	Clostridium	KF790701
MS3	N-terminal TMH	52	0.122	0.24	1 TMH (12-34),possible N-terminal ss	TMH	Membrane 10-29	No Tat signal peptide predicted	FALSE-pattern is not present	0.12	0.91	MFTKLLRRNLIMMLIPVLVIQILIIFMVIQLGLLPA	hypothetical protein	Ruminococcus	KF790702
MS4	Type I ss	63	0.73 (29-30)	0.689 (29-30)	1 TMH (12-29),possible N-terminal ss	Cyt	Cytoplasmic	No Tat signal peptide predicted	FALSE-pattern is not present	0.84	0.97	MRTNTIKRKTLLAFVLTIAGLVAGQSAWA–TGD	hypothetical protein	Genus not assigned	KF790703
MS5	Type I ss	33	0.425 (19-20)	0.259	0	SpI	Signal 1-27	No Tat signal peptide predicted	FALSE-pattern is not present	0.09	0.02	MKRLTYLFLVLFWALSAIA–QDK	hypothetical protein	Genus not assigned	KF790704
MS6	Type I ss	235	0.589 (18-19)	0.385	0	SpI	Signal 1-18	No Tat signal peptide predicted	FALSE-pattern is not present	0.74	0.23	VHLYIPAGVTLTAIGANA–AGT	hypothetical protein	Genus not assigned	KF790705
MS7	Type I ss	347	0.783 (24-25)	0.603 (24-25)	0	SpI	Signal 1-24	No Tat signal peptide predicted	FALSE-pattern is not present	0.09	0.07	LKKRAALPAVLCALILGILACARA–DTP	NHL repeat protein	Ruminococcus	KF790706
MS8	Type I ss	101	0.852 (18-19)	0.588 (20- 21)	0	SpI	Signal 1-18	No Tat signal peptide predicted	FALSE-pattern is not present	0.94	0.1	MKKLMIFALMLLSMGTQA–QT–ARQ	acetylesterase/GDSL-like lipase/acylhydrolase	Prevotella	KF790707
MS9	N-terminal TMH	495	0.383	0.305	1 TMH (27-45),possible N-terminal ss	SpI	Membrane 27-44	No Tat signal peptide predicted	FALSE-pattern is not present	0.87	0.86	MHALNDKRHQPVGSSGNARNDVARWKYALLACCMMALMMSPMMWAQQP	conserved hypothetical protein	Barnesiella	KF790708
MS10	Type I ss	89	0.399	0.456 (32-33)	1 TMH (10-27),possible N-terminal ss	Cyt	Cytoplasmic	No Tat signal peptide predicted	FALSE-pattern is not present	0.03	0.81	MMVVDHTRTYRTIFFIFLISALVFCFSKKADA–KDL	conserved hypothetical protein	Clostridium	KF790709
MS11	Type I ss	77	0.764 (20-21)	0.711 (20-21)	0	SpI	Signal 1-22	No Tat signal peptide predicted	FALSE-pattern is not present	0.54	0.07	MKKLLLILFTIHCSCVPAVA–SEQ	alpha-N-acetylglucosaminidase	Prevotella	KF790710
MS12	Type I ss	68	0.887 (20-21)	0.714 (20-21)	0	SpI	Signal 1-20	No Tat signal peptide predicted	FALSE-pattern is not present	0.58	0.22	MKRILFISILCLLAVSGALA–QKP	alpha-amylase	Bacteroides	KF790711
MS13 f	Multiple TMH	88	0.139	0.142	3 TMH(10-30;37-59;63-85),possible N-terminal ss	TMH	Membrane 38-59	No Tat signal peptide predicted	FALSE-pattern is not present	0.28	0.98	MHAPEDIMSSLTDYLWAFLIGGAICTVGQVLMSLTRLTPARILVLFVTSGVVLTALGLYSPVVEAGGAGATVPLTGFGYALATGAIEGAKTE	stage V sporulation protein AE	Clostridium	KF790712
MS14	N-terminal TMH	91	0.144	0.232	1 TMH (21-43), possible N-terminal ss	TMH	Membrane 21-42	No Tat signal peptide predicted	FALSE-pattern is not present	0.04	0.66	MSLISFIRYDIKRLFGHGKTAILAVLSPIPVLLLFASFLIPFLSAD	hypothetical protein	Fibrobacter	KF790713
MS15	Internal TMH	99	0.112	0.128	1 TMH (39-61), possible N-terminal ss	Cyt	Membrane 44-65	No Tat signal peptide predicted	FALSE-pattern is not present	0.41	0.91	MWKDEEREQIEQAPADDEGQELTDSVSTAEDGDKASRKKLLLSTGLPVLLTIIFFLIPLFFKTP	hypothetical protein	Genus not assigned	KF790714
MS16 f,g	No targeting ss - Background	104	0.098	0.091	0	Cyt	Cytoplasmic	No Tat signal peptide predicted	FALSE-pattern is not present	0.19	0.28		conserved hypothetical protein	Butyrivibrio	KF790715
MS17	Type I ss	82	0.319	0.482 (35-36)	1 TMH (13-35),possible N-terminal ss	TMH	Signal 1-35	No Tat signal peptide predicted	FALSE-pattern is not present	0.09	0.65	VRRFIRTGAGKTALFMLFVLSVIVLALSATGIVGA–VEY	hypothetical protein	Clostridium	KF790716
MS18	Type I ss	107	0.761 (22-23)	0.594 (27-28)	0	SpI	Signal 1-27	No Tat signal peptide predicted	FALSE-pattern is not present	0.12	0.55	MTNRKVKIITAVITCCMFCATA–VDIYA–SSL	histidine kinase	Ruminococcus	KF790717
MS19	Type I ss	90	0.560 (26-27)	0.672 (26-27)	0	SpI	Signal 1-26	No Tat signal peptide predicted	FALSE-pattern is not present	0.37	0.08	MKEMRKSLLFLSFCLLCACGPRGGKA–VTD	conserved hypothetical protein	Bacteroides	KF790718
MS20	N-terminal TMH	167	0.136	0.214	1 TMH (36-58),possible N-terminal ss	Cyt	Membrane 36-55	No Tat signal peptide predicted	FALSE-pattern is not present	0.21	0.84	MNEQDYMKITNSIDERFVAEYQTSAKVHDLTGRRRISIGIAVAVLVAVMIPAGVFAYNQIT	hypothetical protein	Butyrivibrio	KF790719
MS21	Type I ss	144	0.744 (19-20)	0.45 (19-20)	0	SpI	Signal 1-20	No Tat signal peptide predicted	FALSE-pattern is not present	0.82	0.39	MRKLTFVCCLMTLWTQALY–ADD	conserved hypothetical protein	Prevotella	KF790720
MS22	Type I ss	83	0.566 (37-38)	0.395	1 TMH (21-38),possible N-terminal ss	SpI	Cytoplasmic	No Tat signal peptide predicted	FALSE-pattern is not present	0.14	0.83	MQQPPPEVAPHIDERMNRYRLTLLLAAALLACGAAFA–QEP	tPR repeat-containing protein	Prevotella	KF790721
MS23 h	Type I ss	34	0.26	0.361	1 TMH (7-26),possible N-terminal ss	Cyt	Membrane 9-29	No Tat signal peptide predicted	FALSE-pattern is not present	0.09	0.96	MNKTHPRILILLLAVCLVLPLTEAFSGCR	hypothetical protein	Genus not assigned	KF790722
MS24	Type IV ss	174	0.11	0.225	1 TMH (15-37),possible N-terminal ss	Cyt	Membrane 11-39	No Tat signal peptide predicted	TRUE - the pattern has been found,TMH (15-37)	0.47	0.91	MIFTGEKKDKGFTLVELAAVIAIMVVMTGVLTLSLSVIYN	pilin	Genus not assigned	KF790723
MS25	Type I ss	170	0.414	0.539 (27-28)	1 TMH (7-29),possible N-terminal ss	SpI	Signal 1-27	No Tat signal peptide predicted	TRUE - the pattern has been found,TMH (15-37)	0.1	0.64	MRKMMRYFVRMAIPVLVIVCCAFNLHA–LEL	conserved hypothetical protein	Bacteroides	KF790724
MS26	Type I ss	77	0.4	0.444 (43-44)	1 TMH (30-47),possible N-terminal ss	Cyt	Cytoplasmic	No Tat signal peptide predicted	FALSE-pattern is not present	0.06	0.64	VGRNLDIAQAFEYVVCGPLYRKEALVMKNIALVSLLTASVAFA–QIP	conserved hypothetical protein	Fibrobacter	KF790725
MS27	Type I ss	136	0.391	0.574 (24-25)	1 TMH (5-24),possible N-terminal ss	SpI	Signal 1-26	No Tat signal peptide predicted	FALSE-pattern is not present	0.9	0.69	MRKHILTALLVMLTVVTFGQQWVA–IKS	conserved hypothetical protein	Genus not assigned	KF790726
MS28	Type I ss	43	0.740 (22-23)	0.550 (20-21)	0	SpI	Signal 1-22	No Tat signal peptide predicted	FALSE-pattern is not present	0.07	0.03	MKSIIKTTLLALTICLPALA–SA–HDI	hypothetical protein	Parabacteroides	KF790727
MS29	Internal TMH	90	0.149	0.224	1 TMH (45-67),possible N-terminal ss	Cyt	Membrane 48-65	No Tat signal peptide predicted	FALSE-pattern is not present	0.9	0.97	LTEIQSSTAAMPNSTPKPWPRSGSSTHTTTATPSRTCQGTRNMRIKLSSIGIFTAFLMALSIPITQGCES	hypothetical protein	Parabacteroides	KF790728
MS30	Type II ss	268	0.631 (23-24)	0.42	1 TMH (12-34),possible N-terminal ss	SpII (24-25)	Signal 1-35	No Tat signal peptide predicted	FALSE-pattern is not present	0.66	0.39	MIRRMGKVVRILVNFLIGMLLLAS–CTQ	conserved hypothetical protein	Genus not assigned	KF790729
MS31	N-terminal TMH	204	0.152	0.387	1 TMH (47-69),possible N-terminal ss	Cyt	Membrane 51-69	No Tat signal peptide predicted	FALSE-pattern is not present	0.53	0.95	MPPPVKRTVTKNKVNVKKASVPKTVVKPSVKVENKTKVEDNSLNKDLVMRSILLVSYTLIIVFLVIGFVDSL	conserved hypothetical protein	Genus not assigned	KF790730
MS32	Type I ss	44	0.677 (22-23)	0.495 (22-23)	0	SpI	Signal 1-25	No Tat signal peptide predicted	FALSE-pattern is not present	0.31	0.37	MKKSIAILTTLLLLGGTICPFA–GEI	hypothetical protein	Genus not assigned	KF790731
MS33	N-terminal TMH	37	0.245	0.39	1 TMH (13-35),possible N-terminal ss	Cyt	Cytoplasmic	No Tat signal peptide predicted	FALSE-pattern is not present	0.07	0.97	MNMMISGKKKNCIPVLRRMAAVLLSAGILLGMCFPAA	hypothetical protein	Clostridium	KF790732
MS34	Type I ss	55	0.615 (35-36)	0.704 (35-36)	1 TMH (13-35),possible N-terminal ss	SpI	Signal 1-35	No Tat signal peptide predicted	FALSE-pattern is not present	0.79	0.94	LFKMKKSHIKGRFMAMAAAAAMTCSFTYGTLPVSA–AET	hypothetical protein	Genus not assigned	KF790733
MS35	Type I ss	60	0.647 (19-20)	0.537 (20-21)	0	SpI	Membrane 5-26	No Tat signal peptide predicted	FALSE-pattern is not present	0.58	0.08	MMRKIALTVLLAASQLTMS–A–QFFG	conserved hypothetical protein	Genus not assigned	KF790734
MS36	Type I ss	48	0.881 (19-20)	0.487 (10-11)	1 TMH (5-24),possible N-terminal ss	SpI	Signal 1-24	No Tat signal peptide predicted	FALSE-pattern is not present	0.06	0.91	MKKLSFLMLV–LALAFPINA–SVT	hypothetical protein	Genus not assigned	KF790735
MS37	Type I ss	55	0.707 (26-27)	0.556 (26-27)	0	SpI	Signal 1-26	No Tat signal peptide predicted	FALSE-pattern is not present	0.79	0.24	MKTKDFSKKLLVALTLMLALAMNAKA–QKS	hypothetical protein	Prevotella	KF790736
MS38	Type II ss	146	0.448 (21-22)	0.244	0	SpII (16-17)	Lipoprotein 1-16	No Tat signal peptide predicted	FALSE-pattern is not present	0.5	0.17	MQKIYVLAGAALIMAACGGSE–KEY	membrane protein	Prevotella	KF790737
MS39 f	Internal TMH	80	0.134	0.194	1 TMH (49-71),possible N-terminal ss	Cyt	Membrane 49-65	No Tat signal peptide predicted	FALSE-pattern is not present	0.6	0.89	MPPKALLKPATRTKQWLSDVVQSLIKRDNEAVKAQILNDQGYRKALFKASRLALKLGMGTVAFAISGYLGAAYLAIE	hypothetical protein	Genus not assigned	KF790738
MS40 h	Type I ss	35	0.338	0.381	1 TMH (7-25),possible N-terminal ss	SpI	Signal 1-24	No Tat signal peptide predicted	FALSE-pattern is not present	0.14	0.95	LMIKRPAALILAGIMALLAVPAFGADEI	hypothetical protein	Genus not assigned	KF790739
MS41 f	Multiple TMH	99	0.155	0.171	2 TMH (10-32;45-67),possible N-terminal ss	TMH	Membrane 45-65	No Tat signal peptide predicted	FALSE-pattern is not present	0.08	0.93	MPLMILPMTMQEMAGVTSDAMTNAFSFLFIAIVLKAVNDNQKLSNKQIMVITILGTCIGMCKMVYIPLLLLLL	conserved hypothetical protein	Genus not assigned	KF790740
MS42	Type II ss	140	0.652 (20-21)	0.608 (25-26)	0	SpII (17-18)	Signal 1-24	No Tat signal peptide predicted	FALSE-pattern is not present	0.45	0.22	MKNRHIFAIAAVLMAIT–CKA	hypothetical protein	Genus not assigned	KF790741
MS43	Type I ss	136	0.841 (28-29)	0.505 (30-31)	1 TMH (13-31),possible N-terminal ss	SpI	Signal 1-28	No Tat signal peptide predicted	FALSE-pattern is not present	0.05	0.59	MIYKLILRNMRKVVFGAVALFMAFVSNA–QV–LDP	conserved hypothetical protein	Prevotella	KF790742
MS44	Type I ss	43	0.832 (23-24)	0.617 (30-31)	1 TMH (7-24),possible N-terminal ss	SpI	Signal 1-28	No Tat signal peptide predicted	FALSE-pattern is not present	0.27	0.92	MTMTKRFFMAVFAVCLVALSTLA–DDKQAEA–TFS	hypothetical protein	Bacteroides	KF790743
MS45	Type I ss	133	0.173	0.430 (26-27)	0	Cyt	Cytoplasmic	No Tat signal peptide predicted	FALSE-pattern is not present	0.85	0.6	MHAPSSCPQSRSHRSCICPTPPCAPA–CTP	hypothetical protein	Genus not assigned	KF790744
MS46 h	Type I ss	25	0.338	0.392	0	Cyt	Cytoplasmic	No Tat signal peptide predicted	FALSE-pattern is not present	0.11	0.03	MKKIVRTIAAMQAAVMILTSTAFAE	hypothetical protein	Genus not assigned	Not available/sequence too short for deposition
MS47	Internal TMH	52	0.285	0.324	1 TMH (20-42),possible N-terminal ss	SpI	Signal 1-39	No Tat signal peptide predicted	FALSE-pattern is not present	0.46	0.95	LRISFLRRVSDMNGRFRRFICFTAVAAALLILAGAGAGAYSYGDD	hypothetical protein	Butyrivibrio	KF790745
MS48	N-terminal TMH	64	0.39	0.373	1 TMH (15-37),possible N-terminal ss	SpI	Signal 1-36	No Tat signal peptide predicted	FALSE-pattern is not present	0.47	0.91	MIKLRFYRLLLTKNYIFMKRVLFMLAGVLMFTAVSAQENG	hypothetical protein	Prevotella	KF790746
MS49	Type I ss	228	0.734 (25-26)	0.479 (25-26)	1 TMH (5-27),possible N-terminal ss	SpI	Signal 1-25	No Tat signal peptide predicted	FALSE-pattern is not present	0.47	0.81	MRTSHISFFLTSLLLHFLMPAFLSA–TTTC	Ser/Thr phosphatase family protein	Bacteroides	KF790747
MS50	Type I ss	41	0.864 (23-24)	0.708 (23-24)	1 TMH (5-23),possible N-terminal ss	SpI	Signal 1-23	No Tat signal peptide predicted	FALSE-pattern is not present	0.39	0.93	MKKLLALVLALVLSLGVVSFASA–EEP	hypothetical protein	Genus not assigned	KF790748
MS51	N-terminal TMH	114	0.353	0.257	1 TMH (21-38),possible N-terminal ss	SpI	Membrane 21-38	No Tat signal peptide predicted	FALSE-pattern is not present	0.94	0.97	MNTTYEHTKRLAQQTITTLRLTIALLLMLVLGSTSVWGQDY	hypothetical protein	Genus not assigned	KF790749
MS52	Type I ss	41	0.599 (21-22)	0.495 (21-22)	1 TMH (7-26),possible N-terminal ss	SpI	Signal 1-21	No Tat signal peptide predicted	FALSE-pattern is not present	0.08	0.96	MTMKKIFTFVFCALLATAAWA–DVI	hypothetical protein	Genus not assigned	KF790750
MS53 h	Type I ss	37	0.169	0.274	1 TMH (7-29),possible N-terminal ss	Cyt	Lipoprotein 1-21	No Tat signal peptide predicted	FALSE-pattern is not present	0.13	0.97	MKKRHLIIQLIFMLIVFIIPA–CSP	hypothetical protein	Clostridium	KF790751
MS54	Type I ss	427	0.807 (24-25)	0.634 (28-29)	0	SpI	Signal 1-28	No Tat signal peptide predicted	FALSE-pattern is not present	0.33	0.17	LFMKKLIAAVTGAALAFMAFSPQA–EVLA–DSA	beta-lactamase	Ruminococcus	KF790752
Abbreviations used in table: aa, amino acid residues; G-, Gram-negative bacteria; G+, Gram-positive bacteria; D-score, discrimination score.
a The rumen metasecretome (MS) open reading frames are numbered in the order of identification.
b Predicted membrane-targeting signal types: ss, signal sequence; Type I ss, classical ss; Type II ss, lipoprotein ss; Type IV ss, pilin-like ss; TMH, transmembrane α-helix; Background, ORFs without predicted membrane targeting signal or ORFs ≤ 24 aa (the latter were not analyzed for presence of signal sequence due to shortness).
c Amino acid sequence in italic correspond to the sequence of predicted transmembrane α helix, – correspond to predicted cleavage sites for SPaseI or SPaseII and are represented for both G- and G+ bacteria if different; underlined sequence corresponds to Type IV ss.
d Description, based on best BLASTP hit of analyzed ORF, is provided only for the hits with E value < 1 × 10-5 and query coverage > 30%. ORFs with best BLASTP hit below this treshold are described as hypothetical.
e Taxonomic assigment at genus level, based on the best BLASTX hit of analyzed insert, is provided only for the hits with E value < 1 × 10-5 and query coverage > 30%. Genus was not assigned to inserts with best BLASTX hit below this treshold. Since 55 distinct ORFs were identified among 90 analyzed inserts, this column does not reflect taxonomic distribution of all analyzed library inserts (90).
f Vector pDJ01 provided start codon, vector part of ORF is represented in bold font.
g ORFs with no signal sequence, transmembrane helices or non-classical predicted protein secretion.
h ORFs with D-score below SignalP 4.1 "sensitive" (SignalP-3.0 compliant) cutoff (0.42 for both G- and G+ bacteria) due to the short sequence. These were assigned as TypeI ss (rather then N-terminal membrane anchor) based on sequence similarity to the best BLASTP homolog that already carries predicted ss in aligned part. Short ORFs with no known homologs were assigned as N-terminal membrane ancho…
