# Supplementary material for: Metasecretome-selective phage display approach for mining the functional potential of a rumen microbial community
Source: BMC Genomics. 2014 May 12;15(1):356. doi: 10.1186/1471-2164-15-356 (PMC4035507; doi:10.1186/1471-2164-15-356)
Supplement: Supplementary file 3 — Additional file 3: Carbohydrate-active enzymes and associated modules identified in the rumen plant-adherent microbial metasecretome. (XLSX 68 KB) [file 12864_2013_6070_MOESM3_ESM.xlsx]

## Sheet: CAZymes and associated modules 
Additional file 3. Carbohydrate-active enzymes and associated modules identified in the rumen plant-adherent microbial metasecretome.
CAZy family	dbCAN HMM source	Known activities from CAZY database	Metasecretome count	Metasecretome abundance (%)	Metagenome count	Metagenome abundance(%)	Enrichment (MS%/MG%)	p-value
Auxiliary Activities (AAs)
AA1		laccase/p-diphenol:oxygen oxidoreductase/ferroxidase (EC 1.10.3.2); ferroxidase (EC 1.10.3.-); laccase-like multicopper oxidase (EC 1.10.3.-)	0	0	2	0.00916464	0	0.283		significantly less abundant families in MS dataset
AA2	cd00692	manganese peroxidase (EC 1.11.1.13); versatile peroxidase (EC 1.11.1.16); lignin peroxidase (EC 1.11.1.14); peroxidase (EC 1.11.1.-)	1	0.00795862	0	0	0	0.188		significantly more abundant families in MS dataset
AA3	COG2303	cellobiose dehydrogenase (EC 1.1.99.18); glucose 1-oxidase (EC 1.1.3.4); aryl alcohol oxidase (EC 1.1.3.7); alcohol oxidase (EC 1.1.3.13); pyranose oxidase (EC 1.1.3.10)	2	0.0159172	148	0.678184	0.0234704	0	**	** P ≤ 0.001
AA4		vanillyl-alcohol oxidase (EC 1.1.3.38)	0	0	12	0.0549879	0	0.009
AA5	self-built	oxidase with oxygen as acceptor (EC 1.1.3.-); galactose oxidase (EC 1.1.3.9)	1	0.00795862	23	0.105393	0.0755134	0.001	**
AA6	TIGR01755	1,4-benzoquinone reductase (EC. 1.6.5.6)	50	0.397931	169	0.774412	0.513849	0	**
AA7		glucooligosaccharide oxidase (EC 1.1.3.-)	0	0	10	0.0458232	0	0.016
AA8	self-built	iron reductase	3	0.0238758	79	0.362003	0.0659548	0	**
AA9 (formerly GH61)	pfam03443	copper-dependent lytic polysaccharide monooxygenases (LPMOs); cleavage of cellulose chains with oxidation of various carbons (C-1, C-4 and C-6)	6	0.0477517	7	0.0320762	1.48869	0.471
AA10 (formerly CBM33)	pfam03067	copper-dependent lytic polysaccharide monooxygenases (LPMOs); act on chitin and cellulose	4	0.0318345	1	0.00458232	6.94723	0.044
Total AAs			67	0.533227	451	2.06663
Carbohydrate binding modules (CBMs)
CBM1	pfam00734	Binding to cellulose and chitin	1	0.00795862	1	0.00458232	1.73681	0.693
CBM2	pfam00553	Binding to cellulose, chitin and xylan.	1	0.00795862	49	0.224534	0.0354451	0	**
CBM3	pfam00942	Binding to cellulose and chitin	1	0.00795862	17	0.0778995	0.102165	0.006
CBM4	pfam02018	Binding to xylan, β-1,3-glucan, β-1,3-1,4-glucan, β-1,6-glucan and amorphous cellulose	43	0.34222	109	0.499473	0.685163	0.034
CBM5	pfam02839	Binding to chitin	0	0	4	0.0183293	0	0.129
CBM6	pfam03422	Binding to amorphous cellulose, β-1,4-xylan, β-1,3-glucan, β-1,3-1,4-glucan, and β-1,4-glucan	41	0.326303	169	0.774412	0.421356	0	**
CBM8	self-built	Binding to cellulose	0	0	4	0.0183293	0	0.129
CBM9	pfam06452	Binding to cellulose	9	0.0716275	22	0.100811	0.710513	0.385
CBM11	pfam03425	Binding to beta-1,4-glucan and beta-1,3-1,4-mixed linked glucans	0	0	9	0.0412409	0	0.023
CBM12	pfam02839	Binding to chitin	4	0.0318345	34	0.155799	0.20433	0.001	**
CBM13	pfam00652	Binding to xylan, GalNAc and mannose	21	0.167131	67	0.307016	0.544373	0.013
CBM14	pfam01607	Binding to chitin	0	0	3	0.013747	0	0.189
CBM15	pfam03426	Binding to xylan and xylooligosaccharides	2	0.0159172	2	0.00916464	1.73681	0.576
CBM16	pfam02018	Binding to cellulose and glucomannan	86	0.684441	22	0.100811	6.78934	0	**
CBM17	pfam03424	Binding to amorphous cellulose, cellooligosaccharides and derivatized cellulose	7	0.0557103	7	0.0320762	1.73681	0.295
CBM19	pfam03427	Binding to chitin	0	0	1	0.00458232	0	0.448
CBM20	pfam00686	Binding to granular starch and cyclodextrins	56	0.445682	43	0.19704	2.26189	0	**
CBM22	pfam02018	Binding to xylan, mixed β-1,3/β-1,4-glucans and thermostabilizing effect	10	0.0795862	35	0.160381	0.496231	0.046
CBM23	pfam03425	Binding to mannan	0	0	5	0.0229116	0	0.09
CBM24	self-built	Binding to α-1,3-glucan (mutan)	1	0.00795862	4	0.0183293	0.434202	0.442
CBM25	pfam03423	Binding to starch	4	0.0318345	4	0.0183293	1.73681	0.429
CBM26	self-built	Binding to starch	49	0.389972	38	0.174128	2.23957	0	**
CBM27	pfam09212	Binding to mannan	0	0	5	0.0229116	0	0.09
CBM28	pfam03424	Binding to non-crystalline cellulose, cellooligosaccharides, and beta-(1,3)(1,4)-glucans	0	0	1	0.00458232	0	0.448
CBM29	self-built	Binding to mannan and glucomannan	0	0	9	0.0412409	0	0.023
CBM30	pfam02927	Binding to cellulose	35	0.278552	19	0.0870641	3.19938	0	**
CBM31	pfam11606	Binding to beta-1,3-xylan	0	0	3	0.013747	0	0.189
CBM32	pfam00754	Binding to galactose, lactose, polygalacturonic acid and LacNAc (β-D-galactosyl-1,4-β-D-N-acetylglucosamine)	66	0.525269	82	0.37575	1.39792	0.041
CBM34	cd02857	Binding to granular starch	0	0	46	0.210787	0	0	**
CBM35	pfam03422	Binding to xylan, decorated soluble mannans, mannooligosaccharides and β-galactan	55	0.437724	100	0.458232	0.955245	0.785
CBM36	pfam03422	Binding to xylans and xylooligosaccharides (calcium-dependent)	0	0	12	0.0549879	0	0.009
CBM37	smart00060	Binding to xylan, chitin, microcrystalline, phosphoric-acid swollen cellulose and more heterogeneous substrates, such as alfalfa cell walls, banana stem and wheat straw	25	0.198965	85	0.389497	0.510826	0.003
CBM38	self-built	Binding to inulin	16	0.127338	4	0.0183293	6.94723	0	**
CBM39	self-built	Binding to beta-1,3-glucan, lipopolysaccharide and lipoteichoic acid	0	0	4	0.0183293	0	0.129
CBM40	pfam02973	Binding to sialic acid	98	0.779944	16	0.0733171	10.638	0	**
CBM41	pfam03714	Binding to alpha-glucans amylose, amylopectin, pullulan, and oligosaccharide fragments derived from these polysaccharides	0	0	10	0.0458232	0	0.017
CBM42	pfam05270	Binding to arabinofuranose (present in arabinoxylan)	0	0	2	0.00916464	0	0.283
CBM43	pfam07983	Binding to β-1,3-glucan	1	0.00795862	1	0.00458232	1.73681	0.693
CBM44	pfam00801	Binding to cellulose and xyloglucan	2	0.0159172	12	0.0549879	0.289468	0.084
CBM45	self-built	Binding to starch	0	0	2	0.00916464	0	0.283
CBM46	pfam03442	Binding to cellulose	0	0	11	0.0504055	0	0.012
CBM47	pfam00754	Binding to fucose	2	0.0159172	1	0.00458232	3.47362	0.278
CBM48	pfam02922	Binding to glycogen	41	0.326303	116	0.531549	0.613872	0.007
CBM49	pfam09478	Binding to crystalline cellulose	0	0	2	0.00916464	0	0.283
CBM50	pfam01476	Binding to chitopentaose	83	0.660565	143	0.655272	1.00808	0.953
CBM51	pfam08305	Binding to galactose and to blood group A/B-antigens	2	0.0159172	12	0.0549879	0.289468	0.084
CBM52	pfam10645	Binding to beta-1,3-glucan	0	0	4	0.0183293	0	0.129
CBM53	pfam03423	Binding to starch	0	0	3	0.013747	0	0.189
CBM54	self-built	Binding to xylan, yeast cell wall glucan and chitin	1	0.00795862	16	0.0733171	0.108551	0.009
CBM56	self-built	Binding to β-1,3-glucan	4	0.0318345	69	0.31618	0.100685	0	**
CBM57	pfam11721	Binding to Glc2-N-glycans	2	0.0159172	10	0.0458232	0.347362	0.153
CBM58	self-built	Binding to maltoheptaose	6	0.0477517	15	0.0687348	0.694723	0.448
CBM59	self-built	Binding to mannan, xylan, and cellulose	0	0	6	0.0274939	0	0.063
CBM60	self-built	Binding to xylan	8	0.0636689	5	0.0229116	2.77889	0.061
CBM61	self-built	Binding to β-1,4-galactan	65	0.51731	50	0.229116	2.25785	0	**
CBM62	self-built	Binding to the galactose moieties found on xyloglucan, arabinogalactan and galactomannan	1	0.00795862	12	0.0549879	0.144734	0.031
CBM63		Binding to cellulose	0	0	7	0.0320762	0	0.045
CBM64	self-built	Binding to cellulose	1	0.00795862	3	0.013747	0.578936	0.632
CBM65		Binding to a range of β-glucans (significant preference for xyloglucan)	0	0	4	0.0183293	0	0.129
CBM66	self-built	Binding to terminal fructoside residue of fructans	5	0.0397931	29	0.132887	0.29945	0.008
CBM67	self-built	Binding to L-rhamnose	183	1.45643	76	0.348256	4.18205	0	**
Total CBMs			1038	8.26104	1656	7.58832
Carbohydrate esterases (CEs)
CE1	pfam00756	acetyl xylan esterase (EC 3.1.1.72); cinnamoyl esterase (EC 3.1.1.-); feruloyl esterase (EC 3.1.1.73); carboxylesterase (EC 3.1.1.1); S-formylglutathione hydrolase (EC 3.1.2.12)	356	2.83327	487	2.23159	1.26962	0.001	**
CE2	cd01831	acetyl xylan esterase (EC 3.1.1.72).	15	0.119379	132	0.604866	0.197365	0	**
CE3	cd01833	acetyl xylan esterase (EC 3.1.1.72).	117	0.931158	67	0.307016	3.03293	0	**
CE4	pfam01522	acetyl xylan esterase (EC 3.1.1.72); chitin deacetylase (EC 3.5.1.41); chitooligosaccharide deacetylase (EC 3.5.1.-); peptidoglycan GlcNAc deacetylase (EC 3.5.1.-); peptidoglycan N-acetylmuramic acid deacetylase (EC 3.5.1.-).	46	0.366096	153	0.701095	0.522178	0	**
CE5	pfam01083	acetyl xylan esterase (EC 3.1.1.72); cutinase (EC 3.1.1.74)	0	0	9	0.0412409	0	0.023
CE6	pfam03629	acetyl xylan esterase (EC 3.1.1.72).	24	0.191007	91	0.416991	0.458059	0	**
CE7	pfam05448	acetyl xylan esterase (EC 3.1.1.72); cephalosporin-C deacetylase (EC 3.1.1.41).	248	1.97374	160	0.733171	2.69205	0	**
CE8	pfam01095	pectin methylesterase (EC 3.1.1.11).	427	3.39833	138	0.63236	5.37404	0	**
CE9	cd00854	N-acetylglucosamine 6-phosphate deacetylase (EC 3.5.1.25); N-acetylglucosamine 6-phosphate deacetylase (EC 3.5.1.80)	2	0.0159172	214	0.980617	0.0162319	0	**
CE10	COG0657	arylesterase (EC 3.1.1.-); carboxyl esterase (EC 3.1.1.3); acetylcholinesterase (EC 3.1.1.7); cholinesterase (EC 3.1.1.8); sterol esterase (EC 3.1.1.13); brefeldin A esterase (EC 3.1.1.-)	195	1.55193	501	2.29574	0.676003	0	**
CE11	pfam03331	UDP-3-0-acyl N-acetylglucosamine deacetylase (EC 3.5.1.-)	0	0	56	0.25661	0	0	**
CE12	cd01821	pectin acetylesterase (EC 3.1.1.-); rhamnogalacturonan acetylesterase (EC 3.1.1.-); acetyl xylan esterase (EC 3.1.1.72)	49	0.389972	137	0.627778	0.621194	0.004
CE13	pfam03283	pectin acetylesterase (EC 3.1.1.-)	1	0.00795862	4	0.0183293	0.434202	0.442
CE14	pfam02585	N-acetyl-1-D-myo-inosityl-2-amino-2-deoxy-α-D-glucopyranoside deacetylase (EC 3.5.1.89); diacetylchitobiose deacetylase (EC 3.5.1.-); mycothiol S-conjugate amidase (EC 3.5.1.-)	10	0.0795862	23	0.105393	0.755134	0.457
CE15	self-built	4-O-methyl-glucuronoyl methylesterase (EC 3.1.1.-)	9	0.0716275	59	0.270357	0.264937	0	**
CE16	cd01846	acetylesterase (EC 3.1.1.6) active on various carbohydrate acetyl esters	0	0	4	0.0183293	0	0.129
Total CEs			1499	11.93	2235	10.2415
Glycoside hydrolases (GHs)
GH1	pfam00232	β-glucosidase (EC 3.2.1.21); β-galactosidase (EC 3.2.1.23); β-mannosidase (EC 3.2.1.25); β-glucuronidase (EC 3.2.1.31); β-D-fucosidase (EC 3.2.1.38); phlorizin hydrolase (EC 3.2.1.62); exo-β-1,4-glucanase (EC 3.2.1.74); 6-phospho-β-galactosidase (EC 3.2.1.85); 6-phospho-β-glucosidase (EC 3.2.1.86); strictosidine β-glucosidase (EC 3.2.1.105); lactase (EC 3.2.1.108); amygdalin β-glucosidase (EC 3.2…	2	0.0159172	111	0.508638	0.0312938	0	**
GH2	COG3250	β-galactosidase (EC 3.2.1.23) ; β-mannosidase (EC 3.2.1.25); β-glucuronidase (EC 3.2.1.31); mannosylglycoprotein endo-β-mannosidase (EC 3.2.1.152); exo-β-glucosaminidase (EC 3.2.1.165)	828	6.58973	1070	4.90308	1.344	0	**
GH3	pfam00933	β-glucosidase (EC 3.2.1.21); xylan 1,4-β-xylosidase (EC 3.2.1.37); β-N-acetylhexosaminidase (EC 3.2.1.52); glucan 1,3-β-glucosidase (EC 3.2.1.58); glucan 1,4-β-glucosidase (EC 3.2.1.74); exo-1,3-1,4-glucanase (EC 3.2.1.-); αlpha-L-arabinofuranosidase (EC 3.2.1.55).	455	3.62117	649	2.97393	1.21764	0.001	**
GH4	pfam02056	maltose-6-phosphate glucosidase (EC 3.2.1.122); α-glucosidase (EC 3.2.1.20); α-galactosidase (EC 3.2.1.22); 6-phospho-β-glucosidase (EC 3.2.1.86); α-glucuronidase (EC 3.2.1.139)	12	0.0955034	50	0.229116	0.416834	0.005
GH5	pfam00150	chitosanase (EC 3.2.1.132); β-mannosidase (EC 3.2.1.25); cellulase (EC 3.2.1.4); glucan 1,3-β-glucosidase (EC 3.2.1.58); licheninase (EC 3.2.1.73); glucan endo-1,6-β-glucosidase (EC 3.2.1.75); mannan endo-β-1,4-mannosidase (EC 3.2.1.78); endo-β-1,4-xylanase (EC 3.2.1.8); cellulose β-1,4-cellobiosidase (EC 3.2.1.91); β-1,3-mannanase (EC 3.2.1.-); xyloglucan-specific endo-β-1,4-glucanase (EC 3.2.1.…	268	2.13291	395	1.81002	1.17839	0.036
GH6	pfam01341	endoglucanase (EC 3.2.1.4); cellobiohydrolase (EC 3.2.1.91)	0	0	3	0.013747	0	0.189
GH8	pfam01270	chitosanase (EC 3.2.1.132); cellulase (EC 3.2.1.4); licheninase (EC 3.2.1.73); endo-1,4-β-xylanase (EC 3.2.1.8); reducing-end-xylose releasing exo-oligoxylanase (EC 3.2.1.156)	7	0.0557103	98	0.449067	0.124058	0	**
GH9	pfam00759	endoglucanase (EC 3.2.1.4); cellobiohydrolase (EC 3.2.1.91); β-glucosidase (EC 3.2.1.21); exo-β-glucosaminidase (EC 3.2.1.165)	109	0.867489	242	1.10892	0.782282	0.032
GH10	pfam00331	endo-1,4-β-xylanase (EC 3.2.1.8); endo-1,3-β-xylanase (EC 3.2.1.32)	77	0.612813	291	1.33346	0.459568	0	**
GH11	pfam00457	xylanase (EC 3.2.1.8)	5	0.0397931	20	0.0916464	0.434202	0.086
GH12	pfam04616	alpha-1,3-L-neoagarooligosaccharide hydrolase (EC 3.2.1.-); alpha-1,3-L-neoagarobiase / neoagarobiose hydrolase (EC 3.2.1.-)	0	0	1	0.00458232	0	0.448
GH13	pfam00128	α-amylase (EC 3.2.1.1); pullulanase (EC 3.2.1.41); cyclomaltodextrin glucanotransferase (EC 2.4.1.19); cyclomaltodextrinase (EC 3.2.1.54); trehalose-6-phosphate hydrolase (EC 3.2.1.93); oligo-α-glucosidase (EC 3.2.1.10); maltogenic amylase (EC 3.2.1.133); neopullulanase (EC 3.2.1.135); α-glucosidase (EC 3.2.1.20); maltotetraose-forming α-amylase (EC 3.2.1.60); isoamylase (EC 3.2.1.68); glucodextr…	172	1.36888	742	3.40008	0.402603	0	**
GH14	pfam01373	beta-amylase (EC 3.2.1.2)	0	0	3	0.013747	0	0.189
GH15	pfam00723	glucoamylase (EC 3.2.1.3); glucodextranase (EC 3.2.1.70); alpha,alpha-trehalase (EC 3.2.1.28)	0	0	5	0.0229116	0	0.09
GH16	cd00413	xyloglucan:xyloglucosyltransferase (EC 2.4.1.207); keratan-sulfate endo-1,4-β-galactosidase (EC 3.2.1.103); endo-1,3-β-glucanase (EC 3.2.1.39); endo-1,3(4)-β-glucanase (EC 3.2.1.6); licheninase (EC 3.2.1.73); β-agarase (EC 3.2.1.81); κ-carrageenase (EC 3.2.1.83); xyloglucanase (EC 3.2.1.151)	83	0.660565	84	0.384915	1.71613	0	**
GH17	pfam00332	glucan endo-1,3-beta-glucosidase (EC 3.2.1.39); glucan 1,3-beta-glucosidase (EC 3.2.1.58); licheninase (EC 3.2.1.73); beta-1,3-glucanosyltransglycosylase (EC 2.4.1.-)	0	0	2	0.00916464	0	0.283
GH18	pfam00704	chitinase (EC 3.2.1.14); endo-β-N-acetylglucosaminidase (EC 3.2.1.96); xylanase inhibitor; concanavalin B; narbonin	17	0.135296	80	0.366586	0.369072	0	**
GH19	cd00325	chitinase (EC 3.2.1.14)	0	0	2	0.00916464	0	0.283
GH20	pfam00728	β-hexosaminidase (EC 3.2.1.52); lacto-N-biosidase (EC 3.2.1.140); β-1,6-N-acetylglucosaminidase) (EC 3.2.1.-); β-6-SO3-N-acetylglucosaminidase (EC 3.2.1.-)	2	0.0159172	103	0.471979	0.0337244	0	**
GH23	cd00254	lysozyme type G (EC 3.2.1.17); peptidoglycan lyase (EC 4.2.2.-) also known in the literature as peptidoglycan lytic transglycosylase	14	0.111421	107	0.490308	0.227246	0	**
GH24	cd00737	lysozyme (EC 3.2.1.17)	1	0.00795862	26	0.11914	0.0668003	0	**
GH25	pfam01183	lysozyme (EC 3.2.1.17)	423	3.36649	256	1.17307	2.8698	0	**
GH26	pfam02156	β-mannanase (EC 3.2.1.78); β-1,3-xylanase (EC 3.2.1.32)	160	1.27338	121	0.554461	2.29661	0	**
GH27	pfam02065	α-galactosidase (EC 3.2.1.22); α-N-acetylgalactosaminidase (EC 3.2.1.49); isomalto-dextranase (EC 3.2.1.94); β-L-arabinopyranosidase (EC 3.2.1.88)	18	0.143255	89	0.407827	0.351265	0	**
GH28	pfam00295	polygalacturonase (EC 3.2.1.15); exo-polygalacturonase (EC 3.2.1.67); exo-polygalacturonosidase (EC 3.2.1.82); rhamnogalacturonase (EC 3.2.1.-); endo-xylogalacturonan hydrolase (EC 3.2.1.-); rhamnogalacturonan α-L-rhamnopyranohydrolase (EC 3.2.1.40)	129	1.02666	206	0.943958	1.08761	0.452
GH29	pfam01120	α-L-fucosidase (EC 3.2.1.51)	26	0.206924	147	0.673601	0.307191	0	**
GH30	COG5520	glucosylceramidase (EC 3.2.1.45); β-1,6-glucanase (EC 3.2.1.75); β-xylosidase (EC 3.2.1.37); β-fucosidase (EC 3.2.1.38); β-glucosidase (3.2.1.21); endo-β-1,6-galactanase (EC:3.2.1.164)	228	1.81456	93	0.426156	4.25798	0	**
GH31	pfam01055	α-glucosidase (EC 3.2.1.20); α-1,3-glucosidase (EC 3.2.1.84); sucrase-isomaltase (EC 3.2.1.48) (EC 3.2.1.10); α-xylosidase (EC 3.2.1.-); α-glucan lyase (EC 4.2.2.13); isomaltosyltransferase (EC 2.4.1.-)	230	1.83048	496	2.27283	0.805375	0.006
GH32	pfam00251	invertase (EC 3.2.1.26); endo-inulinase (EC 3.2.1.7); β-2,6-fructan 6-levanbiohydrolase (EC 3.2.1.64); endo-levanase (EC 3.2.1.65); exo-inulinase (EC 3.2.1.80); fructan β-(2,1)-fructosidase/1-exohydrolase (EC 3.2.1.153); fructan β-(2,6)-fructosidase/6-exohydrolase (EC 3.2.1.154); sucrose:sucrose 1-fructosyltransferase (EC 2.4.1.99); fructan:fructan 1-fructosyltransferase (EC 2.4.1.100); sucrose:f…	98	0.779944	198	0.9073	0.859633	0.218
GH33	cd00260	sialidase or neuraminidase (EC 3.2.1.18); trans-sialidase (EC 2.4.1.-); 2-keto-3-deoxynononic acid sialidase (EC 3.2.1.-)	25	0.198965	33	0.151217	1.31576	0.299
GH34	pfam00064	sialidase or neuraminidase (EC 3.2.1.18)	6	0.0477517	1	0.00458232	10.4209	0.007
GH35	pfam01301	β-galactosidase (EC 3.2.1.23); exo-β-glucosaminidase (EC 3.2.1.165)	2	0.0159172	86	0.39408	0.0403909	0	**
GH36	COG3345	α-galactosidase (EC 3.2.1.22); α-N-acetylgalactosaminidase (EC 3.2.1.49); stachyose synthase (EC 2.4.1.67); raffinose synthase (EC 2.4.1.82)	194	1.54397	348	1.59465	0.968221	0.716
GH37	pfam01204	alpha,alpha-trehalase (EC 3.2.1.28)	0	0	11	0.0504055	0	0.012
GH38	pfam01074	α-mannosidase (EC 3.2.1.24) ; mannosyl-oligosaccharide α-1,3-1,6-mannosidase (EC 3.2.1.114); mannosyl-oligosaccharide α-1,3-mannosidase (EC 3.2.1.-)	2	0.0159172	22	0.100811	0.157892	0.004
GH39	self-built	α-L-iduronidase (EC 3.2.1.76); β-xylosidase (EC 3.2.1.37)	2	0.0159172	74	0.339092	0.0469408	0	**
GH42	pfam02449	β-galactosidase (EC 3.2.1.23)	2	0.0159172	47	0.215369	0.0739067	0	**
GH43	pfam04616	β-xylosidase (EC 3.2.1.37); β-1,3-xylosidase (EC 3.2.1.-); α-L-arabinofuranosidase (EC 3.2.1.55); arabinanase (EC 3.2.1.99); xylanase (EC 3.2.1.8); galactan 1,3-β-galactosidase (EC 3.2.1.145)	1032	8.21329	772	3.53755	2.32174	0	**
GH44	self-built	endoglucanase (EC 3.2.1.4); xyloglucanase (EC 3.2.1.151)	12	0.0955034	9	0.0412409	2.31574	0.05
GH45	pfam02015	endoglucanase (EC 3.2.1.4)	0	0	11	0.0504055	0	0.012
GH46	cd00978	chitosanase (EC 3.2.1.132)	0	0	1	0.00458232	0	0.448
GH47	pfam01532	alpha-mannosidase (EC 3.2.1.113)	0	0	5	0.0229116	0	0.09
GH48	pfam02011	endoglucanase (EC 3.2.1.4); chitinase (EC 3.2.1.14); cellobiohydrolase (EC 3.2.1.91); endo-processive cellulases (EC 3.2.1.-); [reducing end] cellobiohydrolase (3.2.1.-)	0	0	4	0.0183293	0	0.129
GH49	pfam03718	dextranase (EC 3.2.1.11); isopullulanase (EC 3.2.1.57); dextran 1,6-alpha-isomaltotriosidase (EC 3.2.1.95)	0	0	1	0.00458232	0	0.448
GH50	self-built	beta-agarase (EC 3.2.1.81)	0	0	24	0.109976	0	0	**
GH51	COG3534	α-L-arabinofuranosidase (EC 3.2.1.55); endoglucanase (EC 3.2.1.4)	69	0.549144	390	1.78711	0.307282	0	**
GH52	pfam03512	β-xylosidase (EC 3.2.1.37)	1	0.00795862	4	0.0183293	0.434202	0.442
GH53	pfam07745	endo-β-1,4-galactanase (EC 3.2.1.89)	291	2.31596	126	0.577372	4.0112	0	**
GH54	pfam09206	α-L-arabinofuranosidase (EC 3.2.1.55); β-xylosidase (EC 3.2.1.37)	1	0.00795862	9	0.0412409	0.192979	0.081
GH55	self-built	exo-β-1,3-glucanase (EC 3.2.1.58); endo-β-1,3-glucanase (EC 3.2.1.39)	124	0.986868	33	0.151217	6.52619	0	**
GH56	pfam01630	hyaluronidase (EC 3.2.1.35); chondroitin hydrolase (EC 3.2.1.-)	0	0	3	0.013747	0	0.189
GH57	pfam03065	alpha-amylase (EC 3.2.1.1); 4-alpha-glucanotransferase (EC 2.4.1.25); alpha-galactosidase (EC 3.2.1.22); amylopullulanase (EC 3.2.1.41); branching enzyme (EC 2.4.1.18)	0	0	54	0.247445	0	0	**
GH58	pfam12217	endo-N-acetylneuraminidase or endo-sialidase (EC 3.2.1.129)	2	0.0159172	2	0.00916464	1.73681	0.576
GH59	pfam02057	galactocerebrosidase (EC 3.2.1.46)	13	0.103462	16	0.0733171	1.41116	0.354
GH62	pfam03664	alpha-L-arabinofuranosidase (EC 3.2.1.55)	0	0	2	0.00916464	0	0.283
GH63	PRK10137	processing alpha-glucosidase (EC 3.2.1.106); alpha-1,3-glucosidase (EC 3.2.1.84); alpha-glucosidase (EC 3.2.1.20)	1	0.00795862	10	0.0458232	0.173681	0.059
GH64	self-built	beta-1,3-glucanase (EC 3.2.1.39)	0	0	7	0.0320762	0	0.045
GH65	pfam03632	α,α-trehalase (EC 3.2.1.28); maltose phosphorylase (EC 2.4.1.8); trehalose phosphorylase (EC 2.4.1.64); kojibiose phosphorylase (EC 2.4.1.230); trehalose-6-phosphate phosphorylase (EC 2.4.1.-);	2	0.0159172	20	0.0916464	0.173681	0.007
GH66	self-built	cycloisomaltooligosaccharide glucanotransferase (EC 2.4.1.-); dextranase (EC 3.2.1.11)	1	0.00795862	19	0.0870641	0.091411	0.003
GH67	COG3661	α-glucuronidase (EC 3.2.1.139); xylan α-1,2-glucuronidase (EC 3.2.1.131)	18	0.143255	134	0.614031	0.233303	0	**
GH68	pfam02435	levansucrase (EC 2.4.1.10); beta-fructofuranosidase (EC 3.2.1.26); inulosucrase (EC 2.4.1.9)	0	0	1	0.00458232	0	0.448
GH70	pfam02324	dextransucrase (EC 2.4.1.5); alternansucrase (EC 2.4.1.140); reuteransucrase (EC 2.4.1.-); alpha-4,6-glucanotransferase (EC 2.4.1.-)	0	0	5	0.0229116	0	0.09
GH71	pfam03659	alpha-1,3-glucanase (EC 3.2.1.59)	0	0	2	0.00916464	0	0.283
GH72	pfam03198	beta-1,3-glucanosyltransglycosylase (EC 2.4.1.-)	0	0	1	0.00458232	0	0.448
GH73	pfam01832	peptidoglycan hydrolase with endo-β-N-acetylglucosaminidase specificity (EC 3.2.1.-)	3	0.0238758	67	0.307016	0.0777675	0	**
GH74	smart00602	endoglucanase (EC 3.2.1.4); oligoxyloglucan reducing end-specific cellobiohydrolase (EC 3.2.1.150); xyloglucanase (EC 3.2.1.151)	68	0.541186	46	0.210787	2.56746	0	**
GH75	pfam07335	chitosanase (EC 3.2.1.132)	2	0.0159172	2	0.00916464	1.73681	0.576
GH76	pfam03663	α-1,6-mannanase (EC 3.2.1.101)	6	0.0477517	25	0.114558	0.416834	0.047
GH77	pfam02446	amylomaltase or 4-α-glucanotransferase (EC 2.4.1.25)	100	0.795862	373	1.70921	0.465632	0	**
GH78	pfam05592	α-L-rhamnosidase (EC 3.2.1.40)	3	0.0238758	190	0.870641	0.0274233	0	**
GH79	self-built	β-glucuronidase (EC 3.2.1.31); β-4-O-methyl-glucuronidase (EC 3.2.1.-); heparanase (EC 3.2.1.-); baicalin β-glucuronidase (EC 3.2.1.167)	1	0.00795862	2	0.00916464	0.868404	0.908
GH80	cd00978	chitosanase (EC 3.2.1.132)	1	0.00795862	3	0.013747	0.578936	0.632
GH81	pfam03639	endo-beta-1,3-glucanase (EC 3.2.1.39)	0	0	5	0.0229116	0	0.09
GH82	COG5434	ι-carrageenase (EC 3.2.1.157)	5	0.0397931	19	0.0870641	0.457055	0.11
GH83	pfam00423	neuraminidase (EC 3.2.1.18)	1	0.00795862	4	0.0183293	0.434202	0.442
GH84	pfam07555	N-acetyl beta-glucosaminidase (EC 3.2.1.52); hyaluronidase (EC 3.2.1.35)	0	0	14	0.0641525	0	0.005
GH85	pfam03644	endo-beta-N-acetylglucosaminidase (EC 3.2.1.96)	0	0	6	0.0274939	0	0.063
GH86	self-built	β-agarase (EC 3.2.1.81)	1	0.00795862	4	0.0183293	0.434202	0.442
GH87	self-built	mycodextranase (EC 3.2.1.61); α-1,3-glucanase (EC 3.2.1.59)	5	0.0397931	20	0.0916464	0.434202	0.086
GH88	pfam07470	δ-4,5 unsaturated beta-glucuronyl hydrolase (EC 3.2.1.-)	2	0.0159172	33	0.151217	0.105261	0	**
GH89	pfam05089	α-N-acetylglucosaminidase (EC 3.2.1.50)	2	0.0159172	37	0.169546	0.0938815	0	**
GH90	pfam09251	endorhamnosidase (EC 3.2.1.-)	0	0	5	0.0229116	0	0.09
GH91	self-built	inulin lyase [DFA-I-forming] (EC 4.2.2.17); inulin lyase [DFA-III-forming] (EC 4.2.2.18); dIota;-fructofuranose 1,2':2,3' dianhydride hydrolase [DFA-IIIase] (EC 3.2.1.-)	0	0	10	0.0458232	0	0.016
GH92	pfam07971	mannosyl-oligosaccharide α-1,2-mannosidase (EC 3.2.1.113); mannosyl-oligosaccharide α-1,3-mannosidase (EC 3.2.1.-); mannosyl-oligosaccharide α-1,6-mannosidase (EC 3.2.1.-); α-mannosidase (EC 3.2.1.24); α-1,2-mannosidase (EC 3.2.1.-); α-1,3-mannosidase (EC 3.2.1.-); α-1,4-mannosidase (EC 3.2.1.-)	387	3.07998	114	0.522385	5.89601	0	**
GH93	self-built	exo-α-L-1,5-arabinanase (EC 3.2.1.-)	3	0.0238758	4	0.0183293	1.30261	0.728
GH94	COG3459	cellobiose phosphorylase (EC 2.4.1.20); cellodextrin phosphorylase (EC 2.4.1.49); chitobiose phosphorylase (EC 2.4.1.-); cyclic β-1,2-glucan synthase (EC 2.4.1.-)	66	0.525269	460	2.10787	0.249194	0	**
GH95	self-built	α-1,2-L-fucosidase (EC 3.2.1.63); α-L-fucosidase (EC 3.2.1.51)	174	1.3848	326	1.49384	0.927008	0.416
GH96	self-built	α-agarase (EC 3.2.1.158)	1	0.00795862	5	0.0229116	0.347362	0.312
GH97	pfam10566	α-glucosidase (EC 3.2.1.20); α-galactosidase (EC 3.2.1.22)	574	4.56825	381	1.74586	2.61661	0	**
GH98	pfam08306	endo-β-galactosidase (EC 3.2.1.-)	6	0.0477517	20	0.0916464	0.521043	0.154
GH99	self-built	glycoprotein endo-α-1,2-mannosidase (EC 3.2.1.130)	2	0.0159172	19	0.0870641	0.182822	0.01
GH100	pfam04853	alkaline and neutral invertase (EC 3.2.1.26)	0	0	3	0.013747	0	0.189
GH101	self-built	endo-alpha-N-acetylgalactosaminidase (EC 3.2.1.97)	0	0	2	0.00916464	0	0.283
GH102	pfam03562	peptidoglycan lytic transglycosylase (EC 3.2.1.-)	0	0	6	0.0274939	0	0.063
GH103	TIGR02283	peptidoglycan lytic transglycosylase (EC 3.2.1.-)	0	0	5	0.0229116	0	0.09
GH104	cd00736	peptidoglycan lytic transglycosylase (EC 3.2.1.-)	0	0	2	0.00916464	0	0.283
GH105	pfam07470	unsaturated rhamnogalacturonyl hydrolase (EC 3.2.1.-)	208	1.65539	188	0.861476	1.92158	0	**
GH106	self-built	α-L-rhamnosidase (EC 3.2.1.40)	118	0.939117	184	0.843147	1.11382	0.358
GH107	self-built	sulfated fucan endo-1,4-fucanase (EC 3.2.1.-)	0	0	4	0.0183293	0	0.129
GH108	pfam05838	N-acetylmuramidase (EC 3.2.1.17)	0	0	1	0.00458232	0	0.448
GH109	pfam01408	α-N-acetylgalactosaminidase (EC 3.2.1.49)	8	0.0636689	147	0.673601	0.0945202	0	**
GH110	self-built	α-galactosidase (EC 3.2.1.22); α-1,3-galactosidase (EC 3.2.1.-)	4	0.0318345	14	0.0641525	0.496231	0.207
GH112	pfam09508	lacto-N-biose phosphorylase or galacto-N-biose phosphorylase (EC 2.4.1.211); D-galactosyl-1,4-L-rhamnose phosphorylase (EC 2.4.1.-)	1	0.00795862	37	0.169546	0.0469408	0	**
GH113	self-built	β-mannanase (EC 3.2.1.78)	1	0.00795862	15	0.0687348	0.115787	0.012
GH114	pfam03537	endo-α-1,4-polygalactosaminidase (EC 3.2.1.109)	2	0.0159172	18	0.0824818	0.192979	0.014
GH115	self-built	xylan α-1,2-glucuronidase (3.2.1.131); α-(4-O-methyl)-glucuronidase (3.2.1.-)	53	0.421807	278	1.27389	0.331118	0	**
GH116	pfam04685	acid β-glucosidase (EC 3.2.1.45); β-glucosidase (EC 3.2.1.21); β-xylosidase (EC 3.2.1.37)	2	0.0159172	19	0.0870641	0.182822	0.01
GH117	pfam04616	α-1,3-L-neoagarooligosaccharide hydrolase (EC 3.2.1.-); α-1,3-L-neoagarobiase / neoagarobiose hydrolase (EC 3.2.1.-)	18	0.143255	21	0.0962287	1.48869	0.212
GH118	self-built	β-agarase (EC 3.2.1.81)	6	0.0477517	5	0.0229116	2.08417	0.215
GH119	self-built	α-amylase (EC 3.2.1.1)	12	0.0955034	22	0.100811	0.94735	0.88
GH120	pfam07602	beta-xylosidase (EC 3.2.1.37)	0	0	21	0.0962287	0	0.001	**
GH121	self-built	β-L-arabinobiosidase (EC 3.2.1.-)	44	0.350179	24	0.109976	3.18415	0	**
GH122	COG4697	alpha-glucosidase (EC 3.2.1.20)	0	0	1	0.00458232	0	0.448
GH123	self-built	glycosphingolipid beta-N-acetylgalactosaminidase (EC 3.2.1.-)	0	0	13	0.0595702	0	0.006
GH124	self-built	endoglucanase (EC 3.2.1.4)	132	1.05054	16	0.0733171	14.3287	0	**
GH125	pfam06824	exo-α-1,6-mannosidase (EC 3.2.1.-)	15	0.119379	28	0.128305	0.930433	0.822
GH126	pfam02156	beta-mannanase (EC 3.2.1.78); beta-1,3-xylanase (EC 3.2.1.32)	0	0	5	0.0229116	0	0.09
GH127	pfam07944	β-L-arabinofuranosidase (EC 3.2.1.-)	340	2.70593	208	0.953123	2.83901	0	**
GH128	pfam11790	β-1,3-glucanase (EC 3.2.1.39)	1	0.00795862	5	0.0229116	0.347362	0.312
GH129	self-built	α-N-acetylgalactosaminidase (EC 3.2.1.49)	3	0.0238758	19	0.0870641	0.274233	0.026
GH130	pfam04041	1-β-D-mannopyranosyl-4-D-glucopyranose:phosphate α-D-mannosyltransferase (EC 2.4.1.281); β-1,4-mannooligosaccharide phosphorylase (EC 2.4.1.-)	93	0.740151	121	0.554461	1.3349	0.035
GH131	pfam01055	alpha-glucosidase (EC 3.2.1.20); alpha-1,3-glucosidase (EC 3.2.1.84); sucrase-isomaltase (EC 3.2.1.48) (EC 3.2.1.10); alpha-xylosidase (EC 3.2.1.-); alpha-glucan lyase (EC 4.2.2.13); isomaltosyltransferase (EC 2.4.1.-)	0	0	1	0.00458232	0	0.448
GH132	self-built	activity on β-1,3-glucan (curdlan); activity on laminarioligosaccharides; transglycosylation activity	1	0.00795862	2	0.00916464	0.868404	0.908
Total GHs			7639	60.7959	11606	53.1824
Glycosyl transferases (GTs)
GT1	COG1819	UDP-glucuronosyltransferase (EC 2.4.1.17); 2-hydroxyacylsphingosine 1-beta-galactosyltransferase (EC 2.4.1.45); N-acylsphingosine galactosyltransferase (EC 2.4.1.47); flavonol 3-O-glucosyltransferase (EC 2.4.1.91); indole-3-acetate beta-glucosyltransferase (EC 2.4.1.121); sterol glucosyltransferase (EC 2.4.1.173); ecdysteroid UDP-glucosyltransferase (EC 2.4.1.-); zeaxanthin glucosyltransferase (E…	0	0	21	0.0962287	0	0.001	**
GT2	pfam00535	cellulose synthase (EC 2.4.1.12); chitin synthase (EC 2.4.1.16); dolichyl-phosphate β-D-mannosyltransferase (EC 2.4.1.83); dolichyl-phosphate β-glucosyltransferase (EC 2.4.1.117); N-acetylglucosaminyltransferase (EC 2.4.1.-); N-acetylgalactosaminyltransferase (EC 2.4.1.-); hyaluronan synthase (EC 2.4.1.212); chitin oligosaccharide synthase (EC 2.4.1.-); β-1,3-glucan synthase (EC 2.4.1.34); β-1,4-…	72	0.57302	1461	6.69477	0.0855922	0	**
GT3	pfam05693	glycogen synthase (EC 2.4.1.11)	1	0.00795862	82	0.37575	0.0211806	0	**
GT4	pfam00534	sucrose synthase (EC 2.4.1.13); sucrose-phosphate synthase (EC 2.4.1.14); α-glucosyltransferase (EC 2.4.1.52); lipopolysaccharide N-acetylglucosaminyltransferase (EC 2.4.1.56); GDP-Man α-mannosyltransferase (EC 2.4.1.-); 1,2-diacylglycerol 3-glucosyltransferase (EC 2.4.1.157); diglucosyl diacylglycerol synthase (EC 2.4.1.208); digalactosyldiacylglycerol synthase (EC 2.4.1.141); trehalose phosphor…	99	0.787903	714	3.27178	0.240818	0	**
GT5	cd03791	UDP-Glc: glycogen glucosyltransferase (EC 2.4.1.11); ADP-Glc: starch glucosyltransferase (EC 2.4.1.21); NDP-Glc: starch glucosyltransferase (EC 2.4.1.242); UDP-Glc: α-1,3-glucan synthase (EC 2.4.1.183) UDP-Glc: α-1,4-glucan synthase (EC 2.4.1.-)	8	0.0636689	239	1.09517	0.0581359	0	**
GT6	pfam03414	α-1,3-galactosyltransferase (EC 2.4.1.87); α-1,3 N-acetylgalactosaminyltransferase (EC 2.4.1.40); α-galactosyltransferase (EC 2.4.1.37); globoside α-N-acetylgalactosaminyltransferase (EC 2.4.1.88).	2	0.0159172	12	0.0549879	0.289468	0.084
GT7	pfam02709	lactose synthase (EC 2.4.1.22); beta-N-acetylglucosaminyl-glycopeptide beta-1,4-galactosyltransferase (EC 2.4.1.38); N-acetyllactosamine synthase (EC 2.4.1.90); beta-1,4-N-acetylglucosaminyltransferase (EC 2.4.1.-); xylosylprotein beta-4-galactosyltransferase (EC 2.4.1.133)	0	0	9	0.0412409	0	0.023
GT8	pfam01501	lipopolysaccharide alpha-1,3-galactosyltransferase (EC 2.4.1.44); UDP-Glc: (glucosyl)lipopolysaccharide alpha-1,2-glucosyltransferase (EC 2.4.1.-); lipopolysaccharide glucosyltransferase 1 (EC 2.4.1.58); glycogenin glucosyltransferase (EC 2.4.1.186); inositol 1-alpha-galactosyltransferase (galactinol synthase) (EC 2.4.1.123); homogalacturonan alpha-1,4-galacturonosyltransferase (EC 2.4.1.43); UDP…	0	0	107	0.490308	0	0	**
GT9	pfam01075	lipopolysaccharide N-acetylglucosaminyltransferase (EC 2.4.1.56); heptosyltransferase (EC 2.4.-.-)	0	0	66	0.302433	0	0	**
GT10	pfam00852	galactoside alpha-1,3/1,4-L-fucosyltransferase (EC 2.4.1.65); galactoside alpha-1,3-L-fucosyltransferase (EC 2.4.1.152); glycoprotein alpha-1,3-L-fucosyltransferase (EC 2.4.1.214)	0	0	20	0.0916464	0	0.001	**
GT11	pfam01531	GDP-L-Fuc: galactoside α-1,2-L-fucosyltransferase (EC 2.4.1.69); GDP-L-Fuc: β-LacNac α-1,3-L-fucosyltransferase (EC 2.4.1.-)	1	0.00795862	97	0.444485	0.0179052	0	**
GT12	pfam00535	[N-acetylneuraminyl]-galactosylglucosylceramide N-acetylgalactosaminyltransferase (EC 2.4.1.92)	0	0	9	0.0412409	0	0.023
GT13	pfam03071	alpha-1,3-mannosyl-glycoprotein beta-1,2-N-acetylglucosaminyltransferase (EC 2.4.1.101)	0	0	22	0.100811	0	0	**
GT14	pfam02485	β-1,3-galactosyl-O-glycosyl-glycoprotein β-1,6-N-acetylglucosaminyltransferase (EC 2.4.1.102); N-acetyllactosaminide β-1,6-N-acetylglucosaminyltransferase (EC 2.4.1.150); protein O-β-xylosyltransferase (EC 2.4.2.26)	2	0.0159172	37	0.169546	0.0938815	0	**
GT15	pfam01793	glycolipid 2-α-mannosyltransferase (EC 2.4.1.131); GDP-Man: α-1,2-mannosyltransferase (EC 2.4.1.-)	3	0.0238758	5	0.0229116	1.04209	0.955
GT16	pfam05060	alpha-1,6-mannosyl-glycoprotein beta-1,2-N-acetylglucosaminyltransferase (EC 2.4.1.143)	0	0	2	0.00916464	0	0.283
GT17	pfam04724	β-1,4-mannosyl-glycoprotein β-1,4-N-acetylglucosaminyltransferase (EC 2.4.1.144)	3	0.0238758	15	0.0687348	0.347362	0.08
GT18	self-built	α-1,3(6)-mannosylglycoprotein β-1,6-N-acetyl-glucosaminyltransferase (EC 2.4.1.155)	1	0.00795862	0	0	#DIV/0!	0.188
GT19	pfam02684	lipid-A-disaccharide synthase (EC 2.4.1.182)	3	0.0238758	72	0.329927	0.072367	0.188
GT20	pfam00982	alpha,alpha-trehalose-phosphate synthase [UDP-forming] (EC 2.4.1.15)	0	0	11	0.0504055	0	0.012
GT21	cd02520	UDP-Glc: ceramide β-glucosyltransferase (EC 2.4.1.80)	1	0.00795862	14	0.0641525	0.124058	0.016
GT22	pfam03901	Dol-P-Man α-mannosyltransferase (EC 2.4.1.-)	2	0.0159172	7	0.0320762	0.496231	0.372
GT23	self-built	N-acetyl-beta-D-glucosaminide alpha-1,6-L-fucosyltransferase (EC 2.4.1.68)	0	0	13	0.0595702	0	0.006
GT24	cd06432	UDP-Glc: glycoprotein α-glucosyltransferase (EC 2.4.1.-)	1	0.00795862	1	0.00458232	1.73681	0.693
GT25	pfam01755	lipopolysaccharide beta-1,4-galactosyltransferase (EC 2.4.1.-); beta-1,3-glucosyltransferase (EC 2.4.1.-); beta-1,2-glucosyltransferase (EC 2.4.1.-); beta-1,2-galactosyltransferase (EC 2.4.1.-)	0	0	8	0.0366586	0	0.032
GT26	pfam03808	UDP-ManNAcA: β-N-acetyl mannosaminuronyltransferase (EC 2.4.1.-); UDP-ManNAc: β-N-acetyl-mannosaminyltransferase (EC 2.4.1.-); UDP-Glc: β-1,4-glucosyltransferase (EC 2.4.1.-)	1	0.00795862	67	0.307016	0.0259225	0	**
GT27	cd02510	polypeptide α-N-acetylgalactosaminyltransferase (EC 2.4.1.41)	4	0.0318345	61	0.279522	0.113889	0	**
GT28	pfam04101	1,2-diacylglycerol 3-beta-galactosyltransferase (EC 2.4.1.46); 1,2-diacylglycerol 3-beta-glucosyltransferase (EC 2.4.1.157); UDP-GlcNAc: Und-PP-MurAc-pentapeptide beta-N-acetylglucosaminyltransferase (EC 2.4.1.227)	0	0	121	0.554461	0	0	**
GT29	pfam00777	sialyltransferase (EC 2.4.99.-); beta-galactoside alpha-2,6-sialyltransferase (EC 2.4.99.1); alpha-N-acetylgalactosaminide alpha-2,6-sialyltransferase (EC 2.4.99.3); beta-galactoside alpha-2,3-sialyltransferase (EC 2.4.99.4); N-acetyllactosaminide alpha-2,3-sialyltransferase (EC 2.4.99.6); (alpha-N-acetyl-neuraminyl-2,3-beta-galactosyl-1,3)-N-acetylgalactosaminide alpha-2,6-sialyltransferase (EC …	0	0	4	0.0183293	0	0.129
GT30	pfam04413	CMP-β-KDO: α-3-deoxy-D-manno-octulosonic-acid (KDO) transferase (EC 2.4.99.-)	1	0.00795862	46	0.210787	0.0377567	0	**
GT31	pfam01762	N-acetyllactosaminide beta-1,3-N-acetylglucosaminyltransferase (EC 2.4.1.149); Glycoprotein-N-acetylgalactosamine 3-beta-galactosyltransferase (EC 2.4.1.122); fucose-specific beta-1,3-N-acetylglucosaminyltransferase (EC 2.4.1.-); globotriosylceramide beta-1,3-GalNAc transferase (EC 2.4.1.79); chondroitin synthase (beta-1,3-GlcUA and beta-1,4-GalNAc transferase (EC 2.4.1.175); chondroitin beta-1,3…	0	0	4	0.0183293	0	0.129
GT32	pfam04488	alpha-1,6-mannosyltransferase (EC 2.4.1.-); alpha-1,4-N-acetylglucosaminyltransferase (EC 2.4.1.-); alpha-1,4-N-acetylgalactosaminyltransferase (EC 2.4.1.-);GDP-Man: inositol-phosphorylceramide transferase (EC 2.4.1.-); UDP-Gal: b-galactoside a-1,4-galactosyltransferase (EC 2.4.1.-); UDP-Gal: lactose/N-acetyl-lactosamine a-1,4-galactosyltransferase (EC 2.4.1.-)	0	0	56	0.25661	0	0	**
GT33	cd03816	GDP-Man: chitobiosyldiphosphodolichol beta-mannosyltransferase (EC 2.4.1.142)	0	0	3	0.013747	0	0.189
GT34	pfam05637	UDP-Gal: galactomannan alpha-1,6-galactosyltransferase (EC 2.4.1.-); UDP-Xyl: xyloglucan alpha-1,6-xylosyltransferase (EC 2.4.2.39); alpha-1,2-galactosyltransferase (EC 2.4.1.-)	0	0	4	0.0183293	0	0.129
GT35	pfam00343	glycogen or starch phosphorylase (EC 2.4.1.1)	67	0.533227	472	2.16286	0.246539	0	**
GT37	pfam03254	galactoside 2-L-fucosyltransferase (EC 2.4.1.69)	0	0	4	0.0183293	0	0.129
GT38	pfam07388	polysialyltransferase (EC 2.4.-.-)	4	0.0318345	4	0.0183293	1.73681	0.429
GT39	pfam02366	Dol-P-Man: protein α-mannosyltransferase (EC 2.4.1.109)	6	0.0477517	62	0.284104	0.168078	0	**
GT40	cd04186	beta-1,3-galactofuranosyltransferases (EC 2.4.1.-)	0	0	27	0.123723	0	0	**
GT41	COG3914	UDP-GlcNAc: peptide β-N-acetylglucosaminyltransferase (EC 2.4.1.94)	266	2.11699	505	2.31407	0.914834	0	**
GT42	pfam06002	CMP-NeuAc alpha-2,3-sialyltransferase (EC 2.4.99.-)	0	0	7	0.0320762	0	0.045
GT43	pfam03360	beta-glucuronyltransferase (EC 2.4.1.135); UDP-Xyl: xylan beta-1,4-xylosyltransferase (EC 2.4.2.-)	0	0	2	0.00916464	0	0.283
GT44	pfam04488	UDP-Glc: α-glucosyltransferase (EC 2.4.1.-); UDP-GlcNAc: α-N-acetylglucosaminyltransferase (EC 2.4.1.-)	1	0.00795862	7	0.0320762	0.248116	0.158
GT45	pfam00535	α-N-acteylglucosaminyltransferase (EC 2.4.1.-)	4	0.0318345	30	0.13747	0.231574	0.003
GT46	self-built	This family has been deleted until a convincing sufficient biochemical characterization is found for a member of this family	0	0	6	0.0274939	0	0.063
GT49	self-built	beta-1,3-N-acetylglucosaminyltransferase (EC 2.4.1.-)	0	0	2	0.00916464	0	0.283
GT50	pfam05007	Dol-P-Man alpha-1,4-mannosyltransferase (EC 2.4.1.-)	0	0	5	0.0229116	0	0.09
GT51	pfam00912	murein polymerase (EC 2.4.1.129)	93	0.740151	188	0.861476	0.859166	0.229
GT52	pfam07922	alpha-2,3-sialyltransferase (EC 2.4.99.4); alpha-glucosyltransferase (EC 2.4.1.-)	0	0	2	0.00916464	0	0.283
GT53	pfam04602	UDP-L-Ara: α-L-arabinosyltransferase (EC 2.4.2.-)	1	0.00795862	4	0.0183293	0.434202	0.442
GT54	pfam04666	UDP-GlcNAc: α-1,3-D-mannoside β-1,4-N-acetylglucosaminyltransferase (EC 2.4.1.145)	1	0.00795862	2	0.00916464	0.868404	0.908
GT55	pfam09488	GDP-Man: mannosyl-3-phosphoglycerate synthase (EC 2.4.1.217)	0	0	2	0.00916464	0	0.283
GT56	pfam07429	TDP-Fuc4NAc: lipid II Fuc4NAc transferase (EC 2.4.1.-)	1	0.00795862	6	0.0274939	0.289468	0.221
GT57	pfam03155	Dol-P-Glc: alpha-1,3-glucosyltransferase (EC 2.4.1.-)	0	0	1	0.00458232	0	0.448
GT58	pfam05208	Dol-P-Man: dolichol pyrophosphate-mannose alpha-1,3-mannosyltransferase (EC 2.4.1.130); Dol-P-Man: dolichol pyrophosphate-Man5GlcNAc2 alpha-1,2-mannosyltransferase (EC 2.4.1.130)	0	0	1	0.00458232	0	0.448
GT59	pfam04922	Dol-P-Glc: Glc2Man9GlcNAc2-PP-Dol alpha-1,2-glucosyltransferase (EC 2.4.1.-)	0	0	3	0.013747	0	0.189
GT60	pfam11397	UDP-GlcNAc: polypeptide alpha-N-acetylglucosaminyltransferase (EC 2.4.1.-); UDP-GlcNAc: hydroxyproline polypeptide alpha-N-acetylglucosaminyltransferase (EC 2.4.1.-)	0	0	3	0.013747	0	0.189
GT61	pfam04577	beta-1,2-xylosyltransferase (EC 2.4.2.38)	0	0	4	0.0183293	0	0.129
GT62	pfam03452	alpha-1,2-mannosyltransferase (EC 2.4.1.-); alpha-1,6-mannosyltransferase (EC 2.4.1.-)	0	0	4	0.0183293	0	0.129
GT63	self-built	UDP-Glc: DNA beta-glucosyltransferase (EC 2.4.1.27)	0	0	7	0.0320762	0	0.045
GT64	pfam09258	UDP-GlcNAc: heparan alpha-N-acetylhexosaminyltransferase (EC 2.4.1.224)	0	0	5	0.0229116	0	0.09
GT65	pfam10250	GDP-Fuc: protein O-alpha-fucosyltransferase (EC 2.4.1.-)	0	0	1	0.00458232	0	0.448
GT66	pfam02516	Dol-PP-α-oligosaccharide: protein β-oligosaccharyltransferase (EC 2.4.1.119)	16	0.127338	73	0.334509	0.38067	0	**
GT67	PTZ00210	UDP-Gal: phosphoglycan β-1,3 galactosyltransferase 1 (SCG1) (EC 2.4.1.-)	2	0.0159172	0	0	0	0.062
GT68	pfam10250	GDP-Fuc: protein O-alpha-fucosyltransferase (EC 2.4.1.-)	0	0	1	0.00458232	0	0.448
GT70	self-built	UDP-GlcA: β-glucuronosyltransferase (EC 2.4.1.17)	1	0.00795862	4	0.0183293	0.434202	0.442
GT71	pfam11051	alpha-mannosyltransferase (EC 2.4.1.-)	0	0	1	0.00458232	0	0.448
GT72	pfam11440	UDP-Glc: DNA alpha-glucosyltransferase (EC 2.4.1.26)	0	0	1	0.00458232	0	0.448
GT73	PRK09822	CMP-beta-KDO: alpha-3-deoxy-D-manno-octulosonic-acid (KDO) transferase (EC 2.4.99.-)	0	0	18	0.0824818	0	0.001	**
GT74	self-built	alpha-1,2-L-fucosyltransferase (EC 2.4.1.69)	0	0	7	0.0320762	0	0.045
GT75	pfam03214	UDP-Glc: self-glucosylating beta-glucosyltransferase (EC 2.4.1.-)	0	0	3	0.013747	0	0.189
GT76	pfam04188	Dol-P-Man: alpha-1,6-mannosyltransferase (EC 2.4.1.-)	0	0	10	0.0458232	0	0.016
GT77	pfam03407	α-xylosyltransferase (EC 2.4.2.39); α-1,3-galactosyltransferase (EC 2.4.1.37); arabinosyltransferase (EC 2.4.2.-); arabinosyltransferase (EC 2.4.2.-)	1	0.00795862	0	0	0	0.188
GT78	self-built	GDP-Man: α-mannosyltransferase (mannosylglycerate synthase) (EC 2.4.1.-)	1	0.00795862	2	0.00916464	0.868404	0.908
GT79	self-built	GDP-D-Ara: phosphoglycan α-1,2-D-arabinopyranosyltransferase 1 (EC 2.4.2.-)	1	0.00795862	4	0.0183293	0.434202	0.442
GT80	pfam11477	beta-galactoside alpha-2,6-sialyltransferase (EC 2.4.99.1); beta-galactoside alpha-2,3-sialyltransferase (EC 2.4.99.4)	0	0	3	0.013747	0	0.189
GT81	PRK13915	NDP-Glc: glucosyl-3-phosphoglycerate synthase (EC 2.4.1.-); NDP-Man: mannosyl-3-phosphoglycerate synthase (EC 2.4.1.-);ADP-Glc: glucosyl-2-glycerate synthase (EC 2.4.1.-)	0	0	59	0.270357	0	0	**
GT82	pfam06306	UDP-GalNAc: beta-1,4-N-acetylgalactosaminyltransferase (EC 2.4.1.-)	0	0	8	0.0366586	0	0.032
GT83	COG1807	undecaprenyl phosphate-alpha-L-Ara4N: 4-amino-4-deoxy-beta-L-arabinosyltransferase (EC 2.4.2.-); dodecaprenyl phosphate-beta-galacturonic acid: lipopolysaccharide core alpha-galacturonosyl transferase (EC 2.4.1.-)	3	0.0238758	74	0.339092	0.0704112	0	**
GT84	pfam10091	cyclic beta-1,2-glucan synthase (EC 2.4.1.-)	0	0	9	0.0412409	0	0.023
GT85	pfam12250	β-D-arabinofuranosyl monophosphoryldecaprenol: galactan α-D-arabinofuranosyltransferase (EC 2.4.2.-)	2	0.0159172	6	0.0274939	0.578936	0.498
GT87	pfam09594	polyprenol-P-Man: α-1,2-mannosyltransferase (EC 2.4.1.-)	5	0.0397931	7	0.0320762	1.24058	0.712
GT88	self-built	UDP-Glc: alpha-glucosyltransferase (EC 2.4.1.-)	0	0	4	0.0183293	0	0.129
GT89	self-built	β-D-arabinofuranosyl-1-monophosphoryldecaprenol : arabinan β-1,2-arabinofuranosyltransferase (EC 2.4.2.-)	3	0.0238758	9	0.0412409	0.578936	0.406
GT90	smart00672	UDP-Xyl: (mannosyl) glucuronoxylomannan/galactoxylomannan beta-1,2-xylosyltransferase (EC 2.4.2.-)	0	0	9	0.0412409	0	0.023
GT91	pfam12141	β-1,2-mannosyltransferase (EC 2.4.1.-)	1	0.00795862	3	0.013747	0.578936	0.632
GT92	pfam01697	UDP-Gal: N-glycan core alpha-1,6-fucoside beta-1,4-galactosyltransferase (EC 2.4.1.-); UDP-Gal: beta-galactoside beta-1,4-galactosyltransferase (EC 2.4.1.-)	0	0	8	0.0366586	0	0.032
GT93		UDP-GluA : a-glucuronyltransferase (EC 2.4.1.-) involved in GAG polymerization	0	0	5	0.0229116	0	0.09
GT94	self-built	GDP-Man: GlcA-β-1,2-Man-α-1,3-Glc-β-1,4-Glc-α-1-PP-undecaprenol β-1,4-mannosyltransferase (2.4.1.251)	108	0.85953	22	0.100811	8.52615	0	**
Total GTs			793	6.31118	5126	23.489
Polysaccharide lyases (PLs)
PL1	smart00656	pectate lyase (EC 4.2.2.2); exo-pectate lyase (EC 4.2.2.9); pectin lyase (EC 4.2.2.10)	73	0.580979	97	0.444485	1.30708	0.082
PL2	pfam06917	pectate lyase (EC 4.2.2.2); exo-polygalacturonate lyase (EC 4.2.2.9)	0	0	3	0.013747	0	0.189
PL3	pfam03211	pectate lyase (EC 4.2.2.2)	0	0	11	0.0504055	0	0.012
PL4	self-built	rhamnogalacturonan lyase (EC 4.2.2.-)	65	0.51731	34	0.155799	3.32037	0	**
PL5	pfam05426	alginate lyase (EC 4.2.2.3)	0	0	2	0.00916464	0	0.283
PL6	self-built	alginate lyase (EC 4.2.2.3); chondroitinase B (EC 4.2.2.4)	5	0.0397931	19	0.0870641	0.457055	0.11
PL7	pfam08787	alginate lyase (EC 4.2.2.3); alpha-L-guluronate lyase (EC 4.2.2.11)	0	0	4	0.0183293	0	0.129
PL8	pfam02278	hyaluronate lyase (EC 4.2.2.1); chondroitin AC lyase (EC 4.2.2.5); xanthan lyase (EC 4.2.2.12); chondroitin ABC lyase (EC 4.2.2.20)	0	0	8	0.0366586	0	0.032
PL9	self-built	pectate lyase (EC 4.2.2.2); exopolygalacturonate lyase (EC 4.2.2.9); thiopeptidoglycan lyase (EC 4.2.2.-)	2	0.0159172	89	0.407827	0.0390294	0	**
PL10	pfam09492	pectate lyase (EC 4.2.2.2)	23	0.183048	30	0.13747	1.33155	0.299
PL11	self-built	rhamnogalacturonan lyase (EC 4.2.2.-); exo-unsaturated rhamnogalacturonan lyase (EC 4.2.2.-)	141	1.12216	138	0.63236	1.77457	0	**
PL12	pfam07940	heparin-sulfate lyase (EC 4.2.2.8)	1	0.00795862	19	0.0870641	0.091411	0.003
PL13	self-built	heparin lyase (EC 4.2.2.7)	1	0.00795862	2	0.00916464	0.868404	0.908
PL14	self-built	alginate lyase (EC 4.2.2.3); exo-oligoalginate lyase (EC 4.2.2.-); beta-1,4-glucuronan lyase (EC 4.2.2.14)	0	0	4	0.0183293	0	0.129
PL15	pfam07940	oligo-alginate lyase (EC 4.2.2.-)	0	0	3	0.013747	0	0.189
PL16	pfam07212	hyaluronan lyase (EC 4.2.2.1)	0	0	3	0.013747	0	0.189
PL17	pfam07940	alginate lyase (EC 4.2.2.3)	0	0	2	0.00916464	0	0.283
PL18	pfam08787	alginate lyase (EC 4.2.2.3)	0	0	8	0.0366586	0	0.032
PL20	self-built	endo-β-1,4-glucuronan lyase (EC 4.2.2.14)	1	0.00795862	0	0	0	0.188
PL21	pfam07940	heparin lyase (EC 4.2.2.7); heparin-sulfate lyase (EC 4.2.2.8); acharan-sulfate lyase (EC 4.2.2.-)	2	0.0159172	2	0.00916464	1.73681	0.576
PL22	TIGR02800	oligogalacturonate lyase / oligogalacturonide lyase (EC 4.2.2.6)	68	0.541186	46	0.210787	2.56746	0	**
Total PLs			382	3.04019	524	2.40114
Cellulosome domains
cohesin	pfam00963	The cohesin-dockerin interaction is the crucial interaction for complex formation in the cellulosome	52	0.413848	27	0.123723	3.34496	0	**
dockerin	pfam00404	The cohesin-dockerin interaction is the crucial interaction for complex formation in the cellulosome	1049	8.34859	121	0.554461	15.0571	0	**
SLH	pfam00395	S-layer homology domain, anchoring cellulosome onto the bacterial cell surfaces	46	0.366096	77	0.352839	1.03757	0.843
Total cellulosome			1147	9.12853	225	1.03102
Grand total			12565	100	21823	100
